# Supplementary material for: Improved prediction of anti-angiogenic peptides based on machine learning models and comprehensive features from peptide sequences
Source: Sci Rep. 2024 Jun 22;14:14387. doi: 10.1038/s41598-024-65062-9 (PMC11193773; doi:10.1038/s41598-024-65062-9)
Supplement: Supplementary file 2 — Supplementary Tables. [file 41598_2024_65062_MOESM2_ESM.xlsx]

## Sheet: Table S2
Table S2. The list of 150 selected feature subset sorted in alphabetical order for S212. The rank produced by the Boruta program and the Gini importance obtained from the random forest model are shown in the second and third columns, respectively.
Feature	Boruta Rank	Gini Importance
AAC_A	35	0.00261971
AAC_C	9	0.00145183
AAC_S	2	0
ABHPRK__56	1	0.00219328
ABHPRK__57	80	0.00470552
ABHPRK__58	2	0.0106777
ABHPRK__62	112	0.00627827
ABHPRK__65	121	0.00382124
ABHPRK__78	52	0.00519759
ABHPRK__80	110	0.00563211
Aliphatic_Index	1	0.0113791
APAAC_Pc1.A	9	0.00578624
APAAC_Pc1.C	2	0.00216965
APAAC_Pc1.S	75	0.00530727
Boman_Index	87	0
Calculate_charge	61	0.00514731
CKSAAGP_alphaticr.alphaticr.gap0	25	0.00101748
CKSAAGP_alphaticr.alphaticr.gap1	36	0.00520538
CKSAAGP_alphaticr.alphaticr.gap2	126	0.000213775
CKSAAGP_alphaticr.alphaticr.gap4	66	0.00110262
CKSAAGP_alphaticr.alphaticr.gap5	60	0.00154283
CKSAAGP_alphaticr.aromatic.gap5	113	0.0108241
CKSAAGP_alphaticr.negativecharger.gap1	72	0.00290969
CKSAAGP_negativecharger.alphaticr.gap0	42	0.00401976
CKSAAGP_negativecharger.alphaticr.gap1	1	0.00439484
CKSAAGP_postivecharger.postivecharger.gap0	111	0.00133591
CKSAAGP_postivecharger.uncharger.gap5	77	0.00616964
CKSAAGP_uncharger.postivecharger.gap0	108	0.00438474
CKSAAGP_uncharger.postivecharger.gap3	88	0.00195895
CKSAAGP_uncharger.uncharger.gap0	58	0.0032564
CKSAAGP_uncharger.uncharger.gap1	46	0.00332384
CKSAAGP_uncharger.uncharger.gap2	56	0.00388132
CKSAAGP_uncharger.uncharger.gap3	39	0.010471
CKSAAGP_uncharger.uncharger.gap4	1	0.054964
CKSAAGP_uncharger.uncharger.gap5	22	0.0127725
CKSAAP_GR.gap3	86	0.000112293
CKSAAP_SP.gap0	96	0.00840711
Cougar__1	27	0.00300018
Cougar__10	47	0.00110889
Cougar__13	72	0.00687971
Cougar__14	106	0.00328387
Cougar__15	107	0.000833315
Cougar__2	43	0.00425936
Cougar__21	82	0.00414262
Cougar__22	14	0.00812373
Cougar__24	109	0.000197834
Cougar__25	2	0.0084682
Cougar__3	83	0.00273018
Cougar__4	32	0.000447882
Cougar__5	3	0.00601222
Cougar__7	44	0.00129546
Cougar__8	1	0.00723166
CTDC_hydrophobicity_CASG920101.G1	6	0.00507227
CTDC_hydrophobicity_CASG920101.G2	1	0.0933568
CTDC_hydrophobicity_ENGD860101.G3	117	0.00207898
CTDC_hydrophobicity_FASG890101.G3	14	0.00206571
CTDC_hydrophobicity_PONP930101.G3	100	0.00158336
CTDC_normwaalsvolume.G1	58	0.00822398
CTDC_normwaalsvolume.G2	1	0.00509622
CTDC_polarity.G1	81	0.00117234
CTDD_hydrophobicity_ARGP820101.3.residue75	123	0.00751066
CTDD_hydrophobicity_CASG920101.2.residue0	24	0.00618336
CTDD_hydrophobicity_CASG920101.2.residue25	3	0.00377272
CTDD_hydrophobicity_FASG890101.2.residue50	100	0.0156331
CTDD_hydrophobicity_PRAM900101.1.residue100	121	0
CTDD_solventaccess.2.residue100	94	0.000939139
CTDT_charge.Tr2332	125	0.0106922
CTDT_hydrophobicity_CASG920101.Tr1221	40	0.00363096
CTDT_hydrophobicity_CASG920101.Tr1331	49	0.00198593
CTDT_hydrophobicity_PONP930101.Tr2332	79	0.0149152
CTDT_hydrophobicity_ZIMJ680101.Tr1221	62	0.00599002
CTDT_normwaalsvolume.Tr2332	105	0.00856092
DDE_SP	1	0.00347851
DDR_A	84	0.0019627
DDR_C	52	0.000846595
DDR_W	118	0.00308883
DPC_SP	89	0.0039064
Ez__10	21	0.00518015
Ez__11	55	0.00346862
Ez__12	1	0.0101584
Ez__13	102	0.00276994
Ez__14	52	0.00152528
Ez__15	31	0.00486467
Ez__2	103	0.0034584
Ez__3	94	0.00045523
Ez__5	14	0.00367096
Ez__6	50	0.00412565
Ez__7	41	0.00122668
Ez__8	77	0.000802386
Ez__9	17	0.00222675
formula_S	67	0
GAAC_aliphatic	1	0.0360903
GAAC_uncharge	1	0.00617494
GDPC_alphaticr.alphaticr	38	0.0031618
GDPC_negativecharger.alphaticr	70	0.00187797
GDPC_uncharger.postivecharger	124	0.00297029
GDPC_uncharger.uncharger	64	0.00364667
Geary_BIGC670101.lag3	57	0.00798734
Geary_CHAM820101.lag3	1	0.0126795
Geary_CHOC760101.lag3	74	0.000471016
GTPC_alphaticr.alphaticr.negativecharger	30	0.00882368
GTPC_negativecharger.alphaticr.alphaticr	70	0.00145465
Hydrophobic	1	0.0133346
Instability_index	33	0.00676112
Moran_BIGC670101.lag3	127	0.00486698
Moran_CHAM820101.lag3	90	0.00524143
Moran_CHOC760101.lag3	9	0.00693235
MSS	114	0.00698816
MSW__26	25	0.00430563
NMBroto_BHAR880101.lag2	69	0.00494978
NMBroto_BIGC670101.lag3	28	0.00654805
NMBroto_CHAM810101.lag3	98	0.00544518
OVPC_Aliphatic	9	0.00268282
OVPC_Polar	14	0.00433328
QSO3_SC_A	52	0.00226209
QSO3_SC_C	22	0.00332599
QSO3_SC_L	96	0.00605746
QSO3_SC_R	104	0.00403845
QSO3_SC_S	45	0.00116964
RRI_A	98	0.000250244
RRI_F	64	0
SEP_A	34	0.00374394
SEP_C	19	0.000342476
SEP_S	5	0.000500988
SER_A	36	0.00556184
SER_C	19	0.0034839
SER_S	3	0.0053965
Z3__1	116	0.00274902
Z3__11	94	0.00474657
Z3__21	14	0.0121451
Z3__26	1	0.0426834
Z3__28	118	0.00502237
Z3__30	1	0.00820169
Z3__5	85	0.00567056
Z3__8	115	0.0359661
Z5__11	47	0.00228403
Z5__24	120	0.00765885
Z5__31	17	0.0146987
Z5__36	9	0.00652622
Z5__41	1	0.0226729
Z5__46	1	0.0326269
Z5__47	92	0.0178387
Z5__5	2	0.00523818
Z5__50	29	0.00445239
Z5__53	68	0.00383112
Z5__56	1	0.0140351
Z5__68	62	0.00652841
Z5__71	2	0.0101871
Z5__72	76	0.00186233
Z5__8	91	0.010183

## Sheet: Table S3
Table S3. The list of 120 selected feature subset sorted in alphabetical order for NT-S160. The rank produced by the Boruta program and the Gini importance obtained from the random forest model are shown in the second and third columns, respectively.
Feature	Boruta Rank	Gini Importance
AAC_C	43	0
AASI	5	0.00737623
ABHPRK__56	2	0.00554546
ABHPRK__57	91	0.00175187
ABHPRK__58	12	0.0152957
ABHPRK__63	36	0.0151062
ABHPRK__64	30	0.00231644
ABHPRK__87	99	0
Aliphatic_Index	1	0.023326
APAAC_Pc1.C	14	0.000208333
APAAC_Pc1.P	45	0.00490292
APAAC_Pc1.S	22	0.00712809
APAAC_Pc1.V	47	0.0499083
Boman_Index	62	0.00192967
CKSAAGP_uncharger.uncharger.gap0	87	0
CKSAAGP_uncharger.uncharger.gap1	66	0.00221826
CKSAAGP_uncharger.uncharger.gap4	84	0
CKSAAP_SP.gap0	55	0.00631681
Cougar__1	1	0.029978
Cougar__10	78	0.00979188
Cougar__14	89	0.0124077
Cougar__2	74	0.00547601
Cougar__23	99	0.00113441
Cougar__24	14	0.028448
Cougar__26	5	0.013169
Cougar__27	17	0.00489072
Cougar__28	1	0.00606145
Cougar__29	9	0.00253791
Cougar__3	95	0.00177995
Cougar__30	2	0.00578432
Cougar__4	33	0.00607596
Cougar__5	3	0.0413294
Cougar__8	70	0.00780601
Cougar__9	57	0.00521484
CTDC_hydrophobicity_CASG920101.G1	53	0.000516774
CTDC_hydrophobicity_CASG920101.G2	1	0.0157834
CTDC_hydrophobicity_FASG890101.G3	69	0.000508609
CTDC_normwaalsvolume.G1	26	0.00360257
CTDC_normwaalsvolume.G2	12	0.0135548
CTDD_hydrophobicity_ARGP820101.2.residue50	101	0.011652
CTDD_hydrophobicity_ARGP820101.3.residue75	26	0.00484173
CTDD_hydrophobicity_CASG920101.2.residue0	5	0.0161226
CTDD_hydrophobicity_CASG920101.2.residue25	25	0.00346873
CTDD_hydrophobicity_PONP930101.2.residue50	96	0.00400463
CTDD_hydrophobicity_ZIMJ680101.3.residue75	38	0.00294393
CTDT_hydrophobicity_ARGP820101.Tr1221	84	0.00269312
CTDT_hydrophobicity_CASG920101.Tr1221	75	0.00359353
CTDT_hydrophobicity_CASG920101.Tr1331	64	0.00403298
CTDT_secondarystruct.Tr2332	64	0.00704192
DDE_SP	41	0.00150949
DDR_C	59	0.000429318
DDR_L	72	0.00753461
DPC_SP	59	0.00483212
Ez__10	61	0.00260387
Ez__11	17	0.00340074
Ez__12	92	0.0041296
Ez__13	24	0.00549261
Ez__14	45	0.00193849
Ez__15	40	0.00142312
Ez__24	101	0.00170238
Ez__26	57	0.00628011
Ez__28	94	0.00206693
Ez__5	84	0.0024984
Ez__6	20	0.00418459
Ez__7	37	0.00373391
Ez__8	29	0.00189487
Ez__9	9	0.0107543
Flexibility	79	0.00351868
formula_H	53	0.0165086
GAAC_alphatic	77	0.00331867
GAAC_uncharge	35	0.00619624
GDPC_uncharger.uncharger	73	0
Hydrophobic	22	0.00161405
MSW__10	81	0.00214351
MSW__26	1	0.0237503
NMBroto_BHAR880101.lag3	31	0.00274194
NMBroto_CHAM810101.lag2	92	0.00310888
NMBroto_CHAM820102.lag1	56	0.0239179
NMBroto_CHAM820102.lag3	9	0.00734503
NMBroto_CIDH920105.lag2	99	0.00338118
NMBroto_CIDH920105.lag3	84	0.00616554
OVPC_Aliphatic	19	0.000735695
QSO3_SC_C	16	0.00126273
QSO3_SC_P	22	0.00407724
QSO3_SC_R	88	0.00793617
RRI_F	48	0.000325906
SEP_C	45	0
SER_C	39	0
Shannon-Entropy	103	0.00474459
SOCN_gGrantham.lag1	90	0.00447471
Z3__1	2	0.0243184
Z3__11	50	0.00282567
Z3__21	28	0.00388266
Z3__26	1	0.0410101
Z3__29	96	0.00352019
Z3__30	2	0.00538532
Z3__6	12	0.00546665
Z3__8	1	0.0174903
Z3__9	1	0.00505768
Z5__1	5	0.0136571
Z5__11	68	0.00231355
Z5__23	48	0.00532418
Z5__31	1	0.0104719
Z5__36	71	0.00959212
Z5__38	82	0.0112328
Z5__41	2	0.0114498
Z5__43	2	0.00917486
Z5__44	34	0.00732261
Z5__46	1	0.0458651
Z5__53	41	0.00959085
Z5__54	63	0.0181998
Z5__56	67	0.00551703
Z5__6	53	0.00160349
Z5__68	80	0.000759964
Z5__7	31	0.0144938
Z5__71	1	0.0354852
Z5__72	51	0.00552115
Z5__74	76	0.00612569
Z5__8	1	0.0409998
Z5__9	2	0.0130882

## Sheet: Table S4
Table S4. The selected and total numbers of features for all feature types (excluding motifs) used for machine learning on S212 and NT-S160.
S212			NT-S160
Feature Type	Selected Num.	Size	Feature Type	Selected Num.	Size
CKSAAGP*	19	150	Z5*	21	75
Cougar*	15	30	Cougar*	16	30
Z5*	15	75	Ez*	14	30
Ez*	13	30	Z3*	9	30
CTDC*	8	39	ABHPRK*	6	105
Z3*	8	30	CTDD*	6	195
ABHPRK*	7	105	NMBroto*	6	24
CTDD*	6	195	CTDC*	5	39
CTDT *	6	39	APAAC*	4	26
QSO*	5	46	CTDT*	4	39
GDPC*	4	25	CKSAAGP*	3	150
AAC*	3	20	QSO*	3	46
APAAC*	3	26	DDR*	2	20
DDR*	3	20	GAAC*	2	5
Geary	3	24	MSW*	2	30
Moran	3	24	AAC*	1	20
NMBroto*	3	24	AASI	1	1
SEP*	3	20	Aliphatic_Index*	1	1
SER*	3	20	Boman_Index*	1	1
CKSAAP*	2	1600	CKSAAP*	1	1600
GAAC*	2	5	DDE*	1	400
GTPC	2	125	DPC*	1	400
OVPC*	2	10	Flexibility	1	1
RRI*	2	20	formula*	1	5
Aliphatic_Index*	1	1	GDPC*	1	25
Boman_Index*	1	1	Hydrophobic*	1	1
Calculate_charge	1	1	OVPC*	1	10
DDE*	1	400	RRI*	1	20
DPC*	1	400	SEP*	1	20
formula*	1	5	SER*	1	20
Hydrophobic*	1	1	Shannon-Entropy	1	1
Instability_index	1	1	SOCN	1	6
MSS	1	1
MSW*	1	30
*common feature types between S212 and NT-S160
